# Supplementary material for: Orthologs of NOX5 and EC-SOD/SOD3: dNox and dSod3 Impact Egg Hardening Process and Egg Laying in Reproductive Function of Drosophila melanogaster
Source: Int J Mol Sci. 2024 Jun 2;25(11):6138. doi: 10.3390/ijms25116138 (PMC11173305; doi:10.3390/ijms25116138)
Supplement: Supplementary file 1 [file ijms-25-06138-s001.zip]

Archive with 1 entries (1 files):
- ijms-2963294-supplementary.pdf
